# Supplementary material for: Prognostic factors of cytomegalovirus retinitis after hematopoietic stem cell transplantation
Source: PLoS One. 2020 Sep 2;15(9):e0238257. doi: 10.1371/journal.pone.0238257 (PMC7467317; doi:10.1371/journal.pone.0238257)
Supplement: S1 File — (XLSX) [file pone.0238257.s001.xlsx]

## Sheet: Sheet1
Patients number	Sex	Diagnosis	Eye	Ophthalmic symptoms at diagnosis	Involved retinal zone	Snellen BCVA at the initial visit	Snellen BCVA at the diagnosis of CMV retinitis	Snellen BCVA at the last visit	log MAR BCVA at the initial visit	log MAR BCVA at the diagnosis of CMV retinitis	log MAR BCVA at the last visit	HSCT date	Diagnosis of CMV viremia	Diagnosis of CMV retinitis	Treatment end	Last visit date	Expire date	Time between the diagnosis of CMV viremia and the diagnosis of CMV retinitis	Time between HSCT and the diagnosis of CMV retinitis	Treatment duration for CMV retinitis	Follow up period	Intravitreal GCV injections	Intravitreal Foscarnet injections	Total intravitreal antiviral injections	Peak CMV DNA levels in the peripheral blood	Peak CMV DNA levels in the aqueous humor	Donor HLA matching	Donor relation	Recurrence	Complication
1	M	ALL	OD	0	2	20/20	20/20	20/64	0	0	0.49485	2010-12-08	2010-12-30	2011-04-09	2011-07-18	2019-11-06		100	122	100	104.43	5		5	2722778	460394	mismatched	unrelated	0	RRD-PPV
			OS	0	2	20/20	20/20	20/32	0	0	0.200659	2010-12-08	2010-12-30	2011-04-09	2011-04-30	2019-11-06		100	122	21	104.43	5		5	2722778	29405	mismatched	unrelated	0
2	F	ALL	OS	0	1	20/20	20/20	20/20	0	0	0	2010-04-02	2010-04-10	2010-04-30	2010-06-15	2010-08-02	2010-08-02	20	28	46	3.23	6		6	2587	460394	mismatched	unrelated	0
3	F	AML	OS	1	1	20/40	20/64	20/200	0.30103	0.49485	1	2010-04-01	2010-04-19	2010-06-24	2010-07-15	2011-09-08		66	84	21	14.7	1		1	15455	29405	matched	related	0
4	F	ALL	OD	0	2	20/20	20/20	20/25	0	0	0.09691	2010-12-06	2010-12-16	2011-04-21	2012-02-04	2019-07-06		126	136	289	99.93	17		17	3904037	257440	mismatched	unrelated	0
			OS	0	1	20/20	20/20	20/20	0	0	0	2010-12-06	2010-12-16	2011-04-21	2012-01-09	2019-07-06		126	136	263	99.93	16		16	3904037	257440	mismatched	unrelated	0
5	F	AA	OD	1	3	20/20	20/20	20/25	0	0	0.09691	2011-06-30	2011-07-07	2011-09-21	2011-10-31	2014-06-30		76	83	40	33.77	2		2	111312	1650	matched	related	0
			OS	1	1	20/20	20/20	20/20	0	0	0	2011-06-30	2011-07-07	2011-09-21	2011-10-31	2014-06-30		76	83	40	33.77	2		2	111312	1500	matched	related	0
6	F	ALL	OD	1	1	20/40	FC	20/200	0.30103	2	1	2011-04-27	2011-07-31	2011-11-22	2012-04-23	2012-05-21		114	209	153	6.03	12	3	15	500	1010355	mismatched	unrelated	0	VH, IRU-PPV, SBTA
7	M	AML	OS	0	1	20/25	20/25	20/500	0.09691	0.09691	1.39794	2011-10-26	2011-11-24	2011-12-16	2012-03-28	2015-01-07		22	51	103	37.27	6		6	140442	1473	mismatched	related	0	RRD, IRU-Encircling+PPV, SBTA
8	M	ALL	OD	1	2	20/20	20/40	20/40	0	0.30103	0.30103	2011-11-17	2011-12-08	2012-02-28	2012-07-10	2012-07-10		82	103	133	4.43	24		24	10330	3871319	mismatched	unrelated	0	IRU, ME-IVTA
			OS	1	1	20/20	20/40	20/32	0	0.30103	0.200659	2011-11-17	2011-12-08	2012-02-28	2012-07-10	2012-07-10		82	103	133	4.43	20		20	10330	2392813	mismatched	unrelated	0	IRU, ME-IVTA
9	M	ALL	OD	1	3	20/20	20/40	20/20	0	0.30103	0	2012-03-02	2012-03-10	2012-03-31	2012-08-02	2013-11-07		21	29	124	19.53	12		12	1654	11430	matched	related	1
			OS	0	2	20/20	20/20	20/20	0	0	0	2012-03-02	2012-03-10	2012-03-31	2012-07-06	2013-11-07		21	29	97	19.53	5		5	1654	5418	matched	related	0
10	F	AML	OD	0	2	20/20	20/20	20/50	0	0	0.39794	2012-03-25	2012-06-20	2012-08-29	2012-09-11	2012-09-24	2012-09-24	70	157	13	0.87	3		3	20282	2370075	matched	related	0
11	M	AML	OS	0	3	20/20	20/20	20/20	0	0	0	2012-10-25	2012-11-01	2013-01-03	2013-02-22	2014-10-17		63	70	50	21.73	7		7	146745	4650	matched	related	0
12	F	AML	OS	1	3	20/25	20/50	20/200	0.09691	0.39794	1	2012-09-23	2012-12-15	2013-02-18	2013-04-11	2013-09-06	2013-09-06	65	148	52	6.67	3		3	2216	500	matched	unrelated	0
13	F	Primary myelofibrosis	OS	0	3	20/20	20/20	20/20	0	0	0	2013-05-28	2013-06-26	2013-12-04	2013-12-13	2014-04-24		161	190	9	4.7	1		1	87600	24300	matched	unrelated	0
14	F	ALL	OD	0	3	20/20	20/20	20/20	0	0	0	2013-06-26	2013-07-11	2013-07-27	2013-08-07	2019-04-22		16	31	11	69.83	1		1	3700	500	matched	related	0
			OS	0	3	20/20	20/20	20/20	0	0	0	2013-06-26	2013-07-11	2013-07-27	2013-08-07	2019-04-22		16	31	11	69.83	1		1	3700	500	matched	related	0
15	F	ALL	OD	1	1	20/20	20/20	20/20	0	0	0	2013-05-19	2013-06-04	2013-10-08	2013-12-03	2015-12-01		126	142	56	26.13	3		3	3970	125000	mismatched	unrelated	0	RRD-Barrier laser
16	M	AML	OD	1	3	20/40	20/40	20/50	0.30103	0.30103	0.39794	2013-01-09	2013-04-11	2013-05-13	2013-05-30	2013-09-15	2013-09-15	32	124	17	4.17	4		4	75400	676	matched	related	0
17	M	AA	OS	0	1	20/25	20/25	20/20	0.09691	0.09691	0	2012-10-19	2012-11-14	2013-05-27	2013-12-16	2019-04-03		194	220	203	71.23	8		8	746225	41200	mismatched	related	1
			OD	0	3	20/20	20/20	20/20	0	0	0	2012-10-19	2012-11-14	2013-06-20	2013-07-09	2019-04-03		218	244	19	70.03	2		2	746225	38900	mismatched	related	0
18	F	ALL	OD	0	2	20/25	20/25	20/25	0.09691	0.09691	0.09691	2013-10-06	2013-10-17	2013-11-08	2013-11-26	2014-01-06	2014-01-06	22	33	18	1.97	1		1	13300	22600	matched	unrelated	0
19	F	AML	OD	1	1	20/25	20/250	20/50	0.09691	1.09691	0.39794	2013-10-10	2013-10-29	2013-12-31	2014-05-27	2016-08-08		63	82	147	31.7	12		12	32500	5330	mismatched	related	0	VO-PPV
20	F	ALL	OS	0	1	20/20	20/25	20/25	0	0.09691	0.09691	2013-12-04	2014-01-02	2014-01-08	2014-01-28	2014-04-11		6	35	20	3.1	2		2	1057221	936000	mismatched	unrelated	0
21	M	ALL	OD	0	2	20/20	20/20	20/20	0	0	0	2014-01-20	2014-02-03	2014-03-08	2014-04-08	2017-07-31		33	47	31	41.37	4		4	500	715	mismatched	related	0
22	M	ALL	OD	0	2	20/20	20/20	20/20	0	0	0	2014-02-18	2014-03-10	2014-03-26	2014-05-20	2015-05-12		16	36	55	13.73	10		10	5850	500	matched	unrelated	0
23	F	MDS	OS	1	3	20/25	20/40	20/25	0.09691	0.30103	0.09691	2014-02-26	2014-03-03	2014-07-08	2014-09-16	2020-01-02		127	132	70	66.8	11		11	301000	591	matched	unrelated	0
24	M	AA	OS	1	3	20/25	20/50	20/25	0.09691	0.39794	0.09691	2014-05-02	2014-05-14	2014-10-30	2014-11-21	2014-11-25	2014-11-25	169	181	22	0.87	5		5	593000	12500000	mismatched	related	0
25	M	T-cell lymphoma	OS	0	3	20/20	20/20	20/25	0	0	0.09691	2015-02-05	2015-02-27	2015-03-06	2015-06-23	2015-09-30	2015-09-30	7	29	109	6.93	13		13	721000	236000	matched	related	0
26	M	ALL	OD	1	3	20/20	20/50	20/64	0	0.39794	0.49485	2014-12-17	2015-02-01	2015-04-06	2015-06-18	2016-05-02		64	110	73	13.07	12		12	96300	111700	matched	unrelated	0
27	F	ALL	OD	0	3	20/20	20/25	20/64	0	0.09691	0.49485	2014-12-26	2015-03-16	2015-04-01	2015-04-17	2019-12-12		16	96	16	57.2	1		1	104000	2720	mismatched	unrelated	0
			OS	0	3	20/20	20/25	20/25	0	0.09691	0.09691	2014-12-26	2015-03-16	2015-04-01	2015-04-17	2019-12-12		16	96	16	57.2	1		1	104000	31100	mismatched	unrelated	0
28	F	ALL	OD	0	1	20/25	20/25	HM	0.09691	0.09691	3	2015-04-23	2015-05-18	2015-05-28	2016-04-04	2020-04-21		10	35	312	59.67	8	19	27	3810	1760000	mismatched	unrelated	1	IRU, ME-IVTA
			OS	0	3	20/20	20/20	20/25	0	0	0.09691	2015-04-23	2015-05-18	2015-05-28	2015-12-28	2020-04-21		10	35	214	59.67	6	13	19	3810	625000	mismatched	unrelated	1	IRU-IVTA
29	M	ALL	OS	0	2	20/25	20/25	20/64	0.09691	0.09691	0.49485	2015-02-11	2015-05-16	2015-08-31	2015-10-01	2015-11-03	2015-11-03	107	201	31	2.13	5		5	9980	4060	mismatched	unrelated	0
30	M	AML	OS	1	2	20/20	20/20	20/40	0	0	0.30103	2015-07-08	2015-07-23	2015-10-15	2016-06-07	2017-10-27		84	99	236	24.77	2		2	93600	66800	mismatched	related	0	IRU, ME-IVTA
31	M	T-cell lymphoma	OS	1	1	20/20	20/20	20/20	0	0	0	2015-10-24	2015-11-02	2015-11-30	2016-02-22	2017-09-27		28	37	84	22.23		6	6	135000	127000	matched	unrelated	0
32	F	ALL	OS	0	2	20/20	20/20	20/20	0	0	0	2016-02-22	2016-03-04	2016-04-21	2016-09-19	2016-12-05		48	59	151	7.6	7		7	296000	1970	matched	unrelated	1
33	M	ALL	OD	1	2	20/20	20/32	20/20	0	0.200659	0	2015-11-19	2015-12-02	2016-01-11	2016-04-06	2017-07-18		40	53	86	18.47	10		10	2180	22700	matched	unrelated	0
34	F	ALL	OD	0	3	20/20	20/25	20/25	0	0.09691	0.09691	2016-01-29	2016-02-15	2016-03-02	2016-04-08	2018-01-04		16	33	37	22.43	6		6	60800	6160	mismatched	unrelated	0
35	M	ALL	OD	1	2	20/20	20/64	20/25	0	0.49485	0.09691	2016-03-08	2016-02-22	2016-04-06	2016-05-17	2016-10-05		44	29	41	6.07	3	5	8	721	4780	matched	related	0
			OS	1	2	20/20	20/64	20/25	0	0.49485	0.09691	2016-03-08	2016-02-22	2016-04-06	2016-05-17	2016-10-05		44	29	41	6.07	3	5	8	721	5210	matched	related	0
36	F	ALL	OD	1	3	20/32	20/50	20/50	0.200659	0.39794	0.39794	2016-04-04	2016-06-09	2016-06-18	2016-06-30	2016-07-14	2016-07-14	9	75	12	0.87	2	1	3	41400	248000	mismatched	unrelated	0
37	M	ALL	OD	1	3	20/20	20/25	20/20	0	0.09691	0	2016-06-09	2016-06-20	2016-07-11	2016-09-03	2016-11-25	2016-11-25	21	32	54	4.57	3	3	6	46500	599045	mismatched	unrelated	0
			OS	1	3	20/20	20/25	20/20	0	0.09691	0	2016-06-09	2016-06-20	2016-07-11	2016-09-03	2016-11-25		21	32	54	4.57	3	3	6	46500	775000	mismatched	unrelated	0
38	F	MDS	OS	1	1	20/25	20/100	FC	0.09691	0.69897	2	2016-02-19	2016-05-10	2016-07-23	2017-04-10	2019-12-17		74	155	261	41.4	16		16	47600	1850	mismatched	related	1	Macular scar
39	M	DLBL	OD	1	1	20/25	20/40	NLP	0.09691	0.30103		2015-12-22	2016-05-16	2016-08-30	2017-03-28	2017-09-02	2017-09-02	106	252	210	12.27	20	1	21	2710	45600	matched	related	0	VO, IRU-IVTA
			OS	1	1	20/25	20/1000	NLP	0.09691	1.69897		2015-12-22	2016-05-16	2016-08-30	2016-12-20	2017-09-02		106	252	112	12.27	20	1	21	2710	38900	matched	related	0	VO, IRU-IVTA
40	F	ALL	OD	1	3	20/25	20/40	20/125	0.09691	0.30103	0.79588	2016-07-08	2016-08-16	2016-10-19	2016-12-15	2017-02-17	2017-02-17	64	103	57	4.03	9	1	10	28700	3280	mismatched	unrelated	0
41	M	ALL	OD	0	3	20/20	20/25	20/20	0	0.09691	0	2016-09-30	2016-10-13	2016-10-31	2016-12-26	2018-02-19		18	31	56	15.87	9		9	5370	500	matched	unrelated	0
			OS	0	3	20/20	20/25	20/20	0	0.09691	0	2016-09-30	2016-10-13	2016-11-15	2016-12-26	2018-02-19		33	46	41	14.7	8		8	5370	500	matched	unrelated	0
42	M	MM	OD	0	1	20/20	20/25	20/20	0	0.09691	0	2016-11-03	2016-11-17	2016-12-02	2018-03-02	2019-03-26		15	29	455	28.13	4		4	46760	500	matched	related	1
43	M	AML	OD	0	2	20/20	20/25	20/20	0	0.09691	0	2016-10-31	2016-11-14	2016-12-15	2017-02-09	2017-04-10	2017-04-10	31	45	56	3.87	10		10	500	500	mismatched	related	0
44	F	AML	OD	1	2	20/20	20/32	20/20	0	0.200659	0	2016-03-02	2016-05-20	2017-01-05	2017-08-21	2018-01-06		230	309	228	12.2	28		28	13650	500	mismatched	related	0
			OS	1	1	20/20	20/50	20/32	0	0.39794	0.200659	2016-03-02	2016-05-20	2017-01-05	2017-08-21	2018-01-06		230	309	228	12.2	28		28	13650	7470	mismatched	related	0
45	F	DLBL	OD	1	3	20/25	20/25	20/32	0.09691	0.09691	0.200659	2016-09-22	2016-10-21	2017-02-01	2017-02-17	2017-02-22	2017-02-22	103	132	16	0.7	5		5	98400	205600	mismatched	related	0
			OS	1	3	20/20	20/25	20/32	0	0.09691	0.200659	2016-09-22	2016-10-21	2017-02-01	2017-02-17	2017-02-22		103	132	16	0.7	5		5	98400	255100	mismatched	related	0
46	M	MDS	OD	0	2	20/20	20/25	20/25	0	0.09691	0.09691	2017-01-17	2017-01-31	2017-03-31	2017-05-26	2020-04-01		59	73	56	36.57	11		11	35700	131000	mismatched	related	0	RRD-PPV
47	F	T-cell lymphoma	OD	1	2	20/25	20/40	20/32	0.09691	0.30103	0.200659	2016-12-16	2017-01-02	2017-05-04	2017-05-29	2017-07-31	2017-07-31	122	139	25	2.93	7		7	41400	3500	matched	related	0
48	F	T-cell lymphoma	OS	1	2	20/25	20/32	20/32	0.09691	0.200659	0.200659	2017-05-18	2017-06-05	2017-06-15	2017-07-27	2020-01-06		10	28	42	31.17	6		6	1980	1570	mismatched	related	0
49	F	AA	OD	1	1	20/25	20/50	20/50	0.09691	0.39794	0.39794	2017-02-09	2017-03-06	2017-07-20	2017-11-16	2019-12-23		136	161	119	29.53	12		12	123000	39300	mismatched	related	0	VO
			OS	1	1	20/40	20/200	20/250	0.30103	1	1.09691	2017-02-09	2017-03-06	2017-07-20	2017-12-28	2019-12-23		136	161	161	29.53	12		12	123000	268000	mismatched	related	0	RRD, VO-Encircling+PPV
50	F	AML	OS	0	2	20/20	20/25	20/20	0	0.09691	0	2017-05-31	2017-06-15	2017-07-24	2017-09-04	2019-11-04		39	54	42	27.77	9		9	94900	31800	mismatched	related	0	RRD, IRU-PPV, IVTA
51	M	ALL	OD	0	2	20/20	20/20	20/25	0	0	0.09691	2017-07-05	2017-07-17	2017-09-18	2017-09-25	2018-02-19	2018-02-19	63	75	7	5.13	1		1	14300	500	mismatched	unrelated	0
			OS	0	2	20/20	20/20	20/25	0	0	0.09691	2017-07-05	2017-07-17	2017-09-18	2017-09-25	2018-02-19		63	75	7	5.13	1		1	14300	500	mismatched	unrelated	0
52	F	ALL	OD	0	2	20/32	20/32	20/125	0.200659	0.200659	0.79588	2017-06-17	2017-03-23	2017-10-31	2017-11-29	2017-12-24	2017-12-24	222	136	29	1.8	6		6	30600	8600	matched	related	0
			OS	0	3	20/32	20/32	20/100	0.200659	0.200659	0.69897	2017-06-17	2017-03-23	2017-10-31	2017-11-29	2017-12-24		222	136	29	1.8	6		6	30600	3360	matched	related	0
53	F	ALL	OD	1	2	20/20	20/20	20/32	0	0	0.200659	2017-12-07	2017-12-26	2018-01-06	2018-08-27	2020-06-15		11	30	233	29.7	21		21	566	501000	mismatched	unrelated	1	IRU, VO-IVTA
			OS	1	1	20/20	20/160	20/250	0	0.90309	1.09691	2017-12-07	2017-12-26	2018-01-06	2018-11-19	2020-06-15		11	30	317	29.7	25		25	566	18500	mismatched	unrelated	1	RRD, IRU, ME-PPV, IVTA
54	M	AML	OD	0	1	20/20	20/20	20/20	0	0	0	2017-09-27	2017-10-10	2018-02-14	2018-04-11	2018-08-28		127	140	56	6.5	13		13	35500	3540	mismatched	related	0
55	F	ALL	OS	0	1	20/20	20/20	20/20	0	0	0	2017-12-26	2018-01-21	2018-03-27	2018-07-31	2020-03-05		65	91	126	23.63	12		12	7790	873	matched	unrelated	1
56	F	ALL	OD	0	3	20/25	20/32	20/40	0.09691	0.200659	0.30103	2018-01-14	2017-10-23	2018-03-27	2018-05-21	2018-05-22	2018-05-22	155	72	55	1.87	9		9	141000	6364	matched	unrelated	0
57	F	ALL	OD	0	2	20/20	20/20	20/25	0	0	0.09691	2018-03-07	2018-03-20	2018-04-12	2018-07-29	2020-07-14		23	36	108	27.47	8		8	23761	257996	mismatched	unrelated	1
			OS	0	1	20/20	20/20	20/20	0	0	0	2018-03-07	2018-03-20	2018-04-12	2018-07-29	2020-07-14		23	36	108	27.47	7		7	23761	228554	mismatched	unrelated	1
58	F	ALL	OD	0	2	20/20	20/25	20/25	0	0.09691	0.09691	2018-03-02	2018-03-06	2018-05-15	2018-07-20	2019-11-19		70	74	66	18.43	10		10	90910	8325	matched	related	0
59	M	DLBL	OD	1	1	20/20	HM	NLP	0	3		2018-04-04	2018-05-10	2018-08-30	2018-09-10	2018-10-10	2018-10-10	112	148	11	1.37		3	3	227876	757671	mismatched	related	0
			OS	1	1	20/20	HM	NLP	0	3		2018-04-04	2018-05-10	2018-08-30	2018-09-10	2018-10-10		112	148	11	1.37		3	3	227876	1415525	mismatched	related	0
60	M	T-cell lymphoma	OD	1	1	20/20	20/20	20/25	0	0	0.09691	2018-08-17	2018-08-26	2018-09-15	2019-01-03	2019-09-03		20	29	110	11.77	12		12	839	7767	matched	unrelated	0
			OS	1	2	20/20	20/20	20/20	0	0	0	2018-08-17	2018-08-26	2018-09-15	2019-01-03	2019-09-03		20	29	110	11.77	12		12	839	1779	matched	unrelated	0
61	M	AML	OS	1	2	20/20	20/20	20/40	0	0	0.30103	2018-08-04	2018-08-20	2018-09-27	2018-11-23	2020-06-11		38	54	57	20.77	12		12	2236	6116	mismatched	related	0	IRU-SBTA
62	M	T-cell lymphoma	OD	0	1	20/20	20/25	20/64	0	0.09691	0.49485	2018-09-06	2018-06-25	2018-12-28	2019-02-08	2020-03-05		186	113	42	14.43	9		9	44781	1128	matched	related	0
63	M	T-cell lymphoma	OD	0	1	20/25	20/32	HM	0.09691	0.200659	3	2018-08-14	2018-08-21	2018-10-13	2018-12-31	2019-01-29	2019-01-29	53	60	79	3.6	11		11	99217	2492	mismatched	related	1
			OS	0	1	20/25	20/32	20/64	0.09691	0.200659	0.49485	2018-08-14	2018-08-21	2018-10-13	2018-12-31	2019-01-29		53	60	79	3.6	13		13	99217	7398	mismatched	related	1
64	M	ALL	OD	0	2	20/20	20/20	20/20	0	0	0	2019-02-01	2019-02-11	2019-03-01	2019-04-15	2020-04-22		18	28	45	13.93	8		8	6004	980	matched	unrelated	0
			OS	0	2	20/20	20/20	20/20	0	0	0	2019-02-01	2019-02-11	2019-03-01	2019-04-15	2020-04-22		18	28	45	13.93	7		7	6004	500	matched	unrelated	0
65	M	ALL	OD	1	1	20/20	20/40	20/50	0	0.30103	0.39794	2018-08-16	2018-09-11	2018-09-18	2019-04-30	2020-03-17		7	33	224	18.2	24		24	1183	20814	mismatched	unrelated	1	VO, IRU-IVTA
66	M	AML	OD	1	2	20/20	20/25	20/25	0	0.09691	0.09691	2018-12-17	2019-02-27	2019-04-30	2019-06-19	2020-06-15		62	134	50	13.73	6		6	46350	275958	mismatched	unrelated	0
			OS	1	2	20/20	20/25	20/20	0	0.09691	0	2018-12-17	2019-02-27	2019-04-30	2019-06-19	2020-06-15		62	134	50	13.73	6		6	46350	432673	mismatched	unrelated	0
